# Supplementary material for: Recursive Partitioning vs Computerized Adaptive Testing to Reduce the Burden of Health Assessments in Cleft Lip and/or Palate: Comparative Simulation Study
Source: J Med Internet Res. 2021 Jul 30;23(7):e26412. doi: 10.2196/26412 (PMC8367147; doi:10.2196/26412)
Supplement: Multimedia Appendix 1 [file jmir_v23i7e26412_app1.xlsx]

## Sheet: Demographic tables
	Lip scale respondents				Scar scale resondents				Teeth scale resondents				Jaws scale resondents				Nose scale resondents				Nostrils scale resondents				Face scale resondents				Psychological scale resondents				Social scale resondents				School scale resondents				Speech distress scale resondents				Speech Function scale resondents
	Total participants born with cleft lip	1866			Total participants born with cleft lip	1866			Total participants	2434			Total participants	2434			Total participants	2434			Total participants	2434			Total participants	2434			Total participants	2434			Total participants	2434			Total participants	2434			Total participants born with cleft palate	1967			Total participants born with cleft palate	1967
	Included participants (complete response sets)	1704			Included participants (complete response sets)	1645			Included participants (complete response sets)	2227			Included participants (complete response sets)	1443			Included participants (complete response sets)	2092			Included participants (complete response sets)	2210			Included participants (complete response sets)	2301			Included participants (complete response sets)	2187			Included participants (complete response sets)	2154			Included participants (complete response sets)	1527			Included participants (complete response sets)	1691			Included participants (complete response sets)	1637
	How much do you like how your lips look overall?				How much do you like how your cleft lip scar looks overall?				How much do you like how your teeth look overall?				How much do you like how your jaws look overall?				How much do you like how your nose looks overall?				How much do you like how your nostrils look overall?				How much do you like how your face looks overall?				Age				Age				Age				Age				Age
	Not at all	128			Not at all	225			Not at all	295			Not at all	118			Not at all	220			Not at all	289			Not at all	87			Median (IQR)	14 (7)			Median (IQR)	14 (7)			Median (IQR)	12 (5)			Median (IQR)	14 (7)			Median (IQR)	14 (7)
	A little bit	397			A little bit	367			A little bit	500			A little bit	229			A little bit	491			A little bit	590			A little bit	385			Missing data	1			Missing data	0			Missing data	0			Missing data	0			Missing data	0
	Quite a bit	653			Quite a bit	505			Quite a bit	748			Quite a bit	552			Quite a bit	684			Quite a bit	648			Quite a bit	918			Gender				Gender				Gender				Gender				Gender
	Very much	520			Very much	543			Very much	681			Very much	539			Very much	690			Very much	673			Very much	907			Male	1217			Male	1199			Male	866			Male	940			Male	905
	Missing data	6			Missing data	5			Missing data	3			Missing data	5			Missing data	7			Missing data	10			Missing data	4			Female	968			Female	954			Female	661			Female	751			Female	732
	Age				Age				Age				Age				Age				Age				Age				Other	0			Other	0			Other	0			Other	0			Other	0
	Median (IQR)	14 (7)			Median (IQR)	14 (7)			Median (IQR)	14 (7)			Median (IQR)	16 (5)			Median (IQR)	14 (7)			Median (IQR)	13.5 (7)			Median (IQR)	14 (7)			Country				Country				Country				Country				Country
	Missing data	0			Missing data	0			Missing data	0			Missing data	0			Missing data	0			Missing data	0			Missing data	1			Australia	23			Australia	24			Australia	15			Australia	20			Australia	20
	Gender				Gender				Gender				Gender				Gender				Gender				Gender				Canada	476			Canada	468			Canada	260			Canada	370			Canada	359
	Male	1034			Male	1002			Male	1231			Male	775			Male	1156			Male	1228			Male	1277			England	312			England	304			England	233			England	244			England	234
	Female	669			Female	642			Female	995			Female	667			Female	935			Female	981			Female	1022			Ireland	95			Ireland	93			Ireland	57			Ireland	63			Ireland	65
	Other	0			Other	0			Other	0			Other	0			Other	0			Other	0			Other	0			USA	354			USA	351			USA	312			USA	294			USA	293
	Country				Country				Country				Country				Country				Country				Country				The Netherlands	197			The Netherlands	195			The Netherlands	129			The Netherlands	142			The Netherlands	137
	Australia	10			Australia	10			Australia	25			Australia	12			Australia	24			Australia	25			Australia	23			India	231			India	232			India	176			India	163			India	161
	Canada	348			Canada	341			Canada	526			Canada	345			Canada	468			Canada	492			Canada	592			Sweden	93			Sweden	91			Sweden	80			Sweden	65			Sweden	59
	England	205			England	193			England	309			England	205			England	282			England	313			England	309			Turkey	54			Turkey	52			Turkey	36			Turkey	46			Turkey	49
	Ireland	81			Ireland	84			Ireland	96			Ireland	79			Ireland	96			Ireland	100			Ireland	96			Columbia	180			Columbia	174			Columbia	105			Columbia	145			Columbia	118
	USA	272			USA	260			USA	348			USA	178			USA	331			USA	347			USA	350			Chile	84			Chile	81			Chile	57			Chile	72			Chile	73
	The Netherlands	158			The Netherlands	144			The Netherlands	194			The Netherlands	138			The Netherlands	185			The Netherlands	199			The Netherlands	198			Spain	88			Spain	89			Spain	67			Spain	67			Spain	69
	India	193			India	193			India	231			India	106			India	229			India	229			India	232			Missing data	0			Missing data	0			Missing data	0			Missing data	0			Missing	0
	Sweden	65			Sweden	68			Sweden	92			Sweden	62			Sweden	91			Sweden	88			Sweden	93			Cleft type				Cleft type				Cleft type				Cleft type				Cleft type
	Turkey	49			Turkey	49			Turkey	54			Turkey	49			Turkey	52			Turkey	52			Turkey	54			CL	244			CL	233			CL	175			CP	482			CP	464
	Columbia	175			Columbia	162			Columbia	184			Columbia	137			Columbia	179			Columbia	192			Columbia	183			CP	494			CP	493			CP	374			CLAP	1209			CLAP	1173
	Chile	75			Chile	73			Chile	85			Chile	71			Chile	79			Chile	86			Chile	84			CLA	179			CLA	178			CLA	139			Missing	0			Missing data	0
	Spain	73			Spain	68			Spain	83			Spain	61			Spain	76			Spain	87			Spain	87			CLAP	1270			CLAP	1250			CLAP	839			Current speech problem				Current speech problem
	Missing	0			Missing data	0			Missing data	0			Missing data	0			Missing data	0			Missing data	0			Missing data	0			Missing data	0			Missing data	0			Missing data	0			No	720			No	707
	Cleft type				Cleft type				Cleft type				Cleft type				Cleft type				Cleft type				Cleft type				Lip type				Lip type				Lip type				Mild	673			Mild	646
	CL	245			CL	239			CL	248			CL	146			CL	226			CL	245			CL	252			Unilateral	1235			Unilateral	1200			Unilateral	856			Moderate	238			Moderate	224
	CLA	187			CLA	178			CP	514			CP	301			CP	455			CP	471			CP	526			Bilateral	448			Bilateral	450			Bilateral	290			Severe	27			Severe	29
	CLAP	1272			CLAP	1228			CLA	191			CLA	122			CLA	181			CLA	188			CLA	195			Missing data	10			Missing data	11			Missing data	7			Missing data	33			Missing data	31
	Missing	0			Missing data	0			CLAP	1274			CLAP	874			CLAP	1230			CLAP	1306			CLAP	1328			Planned future psychological therapy				Palate type				Palate type				Future primary palate repair				Future primary palate repair
	Unilateral lip type				Unilateral lip type				Missing data	0			Missing data	0			Missing data	0			Missing data	0			Missing data	0			Yes	268			Veau I	231			Veau I	180			No	1686			No	1632
	Total	1251			Total	1202			Lip type				Lip type				Unilateral lip type				Unilateral lip type				Unilateral lip type				No	1919			Veau II	256			Veau II	195			Yes	5			Yes	5
	Complete	947			Complete	915			Unilateral	1262			Unilateral	821			Total	1200			Total	1271			Total	1294			Missing data	0			Veau III	833			Veau III	584			Missing data	0			Missing data	0
	Incomplete	253			Incomplete	239			Bilateral	441			Bilateral	314			Complete	907			Complete	966			Complete	976			Palate type				Veau IV	359			Veau IV	227			Future speech surgery				Future speech surgery
	Lesser form	16			Lesser form	13			Missing data	10			Missing data	7			Incomplete	245			Incomplete	256			Incomplete	258			Veau I	233			Missing data	64			Missing data	27			No	1574			No	1521
	Missing	35			Missing data	35			Planned future ABG				Planned future orthognathic surgery				Lesser form	14			Lesser form	15			Lesser form	17			Veau II	260											Yes	117			Yes	116
	Bilateral lip type				Bilateral lip type				Yes	223			Yes	256			Missing data	34			Missing data	34			Missing data	43			Veau III	851											Missing data	0			Missing data	0
	Total	443			Total	433			No	2004			No	1187			Bilateral lip type				Bilateral lip type				Bilateral lip type				Veau IV	358											Future fistula repair				Future fistula repair
	Complete	354			Complete	347			Missing data	0			Missing data	0			Total	427			Total	457			Total	470			Missing data	62											No	1623			No	1566
	Incomplete	47			Incomplete	43			Planned future orthodontic treatment				Palate type				Complete	342			Complete	369			Complete	373															Yes	68			Yes	71
	Lesser form	0			Lesser form	1			Yes	777			Veau I	147			Incomplete	43			Incomplete	46			Incomplete	47															Missing data	0			Missing data	0
	Asymmetric	26			Asymmetric	27			No	1450			Veau II	149			Lesser form	1			Lesser form	0			Lesser form	1															Future speech therapy				Future speech therapy
	Missing	16			Missing data	15			Missing data	0			Veau III	574			Asymmetric	28			Asymmetric	27			Asymmetric	29															No	1356			No	1328
	Planned primary lip repair				Planned lip revision				Palate type				Veau IV	250			Missing data	13			Missing data	15			Missing data	20															Yes	335			Yes	309
	Yes	12			Yes	350			Veau I	234			Missing data	55			Planned rhinoplasty				Planned rhinoplasty				Palate type																Missing data	0			Missing data	0
	No	1692			No	1295			Veau II	266							Yes	643			Yes	694			Veau I	237															Palate type				Palate type
	Missing	0			Missing data	0			Veau III	863							No	1449			No	1516			Veau II	273															Veau I	229			Veau I	221
	Planned lip revision				Palate type				Veau IV	354							Missing data	0			Missing data	0			Veau III	889															Veau II	246			Veau II	239
	Yes	1345			Veau I	33			Missing data	71							Palate type				Palate type				Veau IV	376															Veau III	816			Veau III	781
	No	359			Veau II	41											Veau I	211			Veau I	211			Missing data	79															Veau IV	340			Veau IV	338
	Missing	0			Veau III	784											Veau II	234			Veau II	234																			Missing data	60			Missing data	58
	Palate type				Veau IV	333											Veau III	832			Veau III	832
	Veau I	35			Missing data	37											Veau IV	343			Veau IV	343
	Veau II	42															Missing data	65			Missing data	157
	Veau III	815
	Veau IV	343
	Missing data	37
IQR: inter-quartile range; CL: cleft lip; CP: cleft palate; CLA: cleft lip and alveolus; CLAP: cleft lip, alveolus and palate.

## Sheet: Model Comparison
	Total items in scale		Variables used	Mean items	Correlation	RMSE	MAE	P value
Lip assessment at a 7 item limit	9	DT	Cleft type, age and all lip scale items	6.4	0.97	0.61	0.42	< 0.001
		CAT	All lip scale items	7	0.99	0.27	0.21
Lip assessment at a 5 item limit	9	DT	Lip scale items 1, 2, 3, 5, 6, 7, 8, 9	4.95	0.96	0.73	0.52	< 0.001
		CAT	All lip scale items	5	0.99	0.44	0.34
Scar assessment at a 5 item limit	7	DT	All scar scale items	4.96	0.97	0.64	0.43	< 0.001
		CAT	All scar scale items	5	0.99	0.33	0.26
Scar assessment at a 3 item limit	7	DT	Scar scale items 2, 3, 5, 6, 7	3	0.95	0.89	0.66	< 0.001
		CAT	All scar scale items	3	0.98	0.62	0.49
Teeth assessment at a 6 item limit	8	DT	Gender, overall teeth appearance and all teeth scale items	5.83	0.96	0.52	0.39	< 0.001
		CAT	All teeth scale items	6	0.99	0.27	0.2
Teeth assessment at a 4 item limit	8	DT	Teeth scale items 1, 3, 4, 5, 6, 7, 8 and overall teeth appearance	4	0.94	0.66	0.5	< 0.001
		CAT	All teeth scale items	4	0.97	0.47	0.38
Jaw assessment at a 5 item limit	7	DT	All jaw scale items	4.96	0.98	0.59	0.37	0.02
		CAT	All jaw scale items	5	0.99	0.37	0.28
Jaw assessment at a 3 item limit	7	DT	Jaw scale items 1, 3, 4, 6, 7	3	0.96	0.86	0.61	0.2
		CAT	All jaw scale items	3	0.98	0.64	0.51
Nose assessment at a 9 item limit	12	DT	Gender, overall nose appearance and all nose scale items	7.32	0.97	0.56	0.4	< 0.001
		CAT	All nose scale items	9	0.99	0.25	0.2
Nose assessment at a 6 item limit	12	DT	Overall nose appearance and all nose scale items	5.87	0.96	0.63	0.47	< 0.001
		CAT	All nose scale items	6	0.98	0.44	0.36
Nostrils assessment at a 5 item limit	6	DT	Overall nostril appearance and all nostrils scale items	4.99	0.98	0.51	0.34	< 0.001
		CAT	All nostrils scale items	5	1	0.25	0.2
Nostrils assessment at a 3 item limit	6	DT	All nostrils scale items	3	0.96	0.76	0.57	0.07
		CAT	All nostrils scale items	3	0.98	0.58	0.46
Face assessment at a 7 item limit	9	DT	Overall face appearance and all face scale items	6.56	0.96	0.52	0.4	< 0.001
		CAT	All face scale items	7	0.99	0.24	0.19
Face assessment at a 5 item limit	9	DT	Overall face appearance and all face scale items	4.97	0.94	0.6	0.47	< 0.001
		CAT	All face scale items	5	0.97	0.4	0.33
Psychological function assessment at a 7 item limit	10	DT	Age, gender and all psychological function scale items	6.63	0.97	0.51	0.36	< 0.001
		CAT	All psychological function scale items	7	0.99	0.34	0.25
Psychological function assessment at a 5 item limit	10	DT	Age and all psychological function scale items	4.95	0.96	0.6	0.45	0.005
		CAT	All psychological function scale items	5	0.97	0.47	0.39
Social function assessment at a 7 item limit	10	DT	Age, cleft type, laterality and all social function scale items	6.64	0.97	0.42	0.31	< 0.001
		CAT	All social function scale items	7	0.99	0.25	0.19
Social function assessment at a 5 item limit	10	DT	Social function scale items 1, 3, 4, 5, 6, 7, 8, 9 and 10	4.99	0.94	0.54	0.43	< 0.001
		CAT	All social function scale items	5	0.96	0.43	0.35
School function assessment at a 7 item limit	10	DT	Age, cleft type and all school function scale items	6.28	0.96	0.47	0.33	< 0.001
		CAT	All school function scale items	7	0.99	0.28	0.22
School function assessment at a 5 item limit	10	DT	All school function scale items	4.93	0.95	0.54	0.41	0.08
		CAT	All school function scale items	5	0.96	0.46	0.37
Speech distress assessment at a 7 item limit	10	DT	Age and all speech distress items	6.37	0.97	0.5	0.36	< 0.001
		CAT	All speech distress items	7	0.99	0.34	0.24
Speech distress assessment at a 5 item limit	10	DT	Speech distress items 2, 3, 4, 5, 6, 7, 8, 9	4.96	0.95	0.61	0.47	< 0.001
		CAT	All speech distress items	5	0.97	0.5	0.38
Speech function assessment at a 9 item limit	12	DT	Age and all speech function scale items	7.01	0.97	0.53	0.38	< 0.001
		CAT	All speech function scale items	9	0.99	0.28	0.19
Speech function assessment at a 6 item limit	12	DT	Age, cleft type and all speech function scale items	5.8	0.97	0.5645	0.43	1
		CAT	Speech function scale items 1, 2, 3, 4, 5, 6, 7, 8, 9, 10, 11, and 12	6	0.97	0.51	0.4
In this table, correlation refers to the Pearson’s correlation coefficient of predicted score and ground truth; RMSE: root mean squared error, presented in person-location logits; MAE: mean absolute error, presented in person-location logits; CAT: computerised adaptive test. P values are for two-tailed Wilcoxon signed-rank test of squared errors.
